# Supplementary material for: The histone demethylase JMJD1A induces cell migration and invasion by up-regulating the expression of the long noncoding RNA MALAT1
Source: Oncotarget. 2014 Feb 18;5(7):1793–804. doi: 10.18632/oncotarget.1785 (PMC4039110; doi:10.18632/oncotarget.1785)
Supplement: Supplementary file 2 [file oncotarget-05-1793-s002.xlsx]

## Sheet: Genes modulated by JMJD1A siRNA
Supplementary Table S1. Genes up- or down-regulated by JMJD1A siRNA-1 compared with control siRNA, as identified by Affymetrix microarray analysis, by more than 1.5 fold in BE(2)-C cells after transfection with JMJD1A siRNA-1 or control siRNA.
Probe	Log Fold Change (JMJD1A siRNA-1/control siRNA)	Fold Change (JMJD1A siRNA-1/control siRNA)	GeneSymbol	GeneName
212689_s_at	-2.2096	-4.62546	KDM3A	lysine (K)-specific demethylase 3A
208873_s_at	-1.20702	-2.30861	REEP5	receptor accessory protein 5
224567_x_at	-1.1503	-2.2196	MALAT1	metastasis associated lung adenocarcinoma transcript 1 (non-protein coding)
242918_at	-1.0404	-2.0568	NASP	nuclear autoantigenic sperm protein (histone-binding)
211959_at	-1.00098	-2.00135	IGFBP5	insulin-like growth factor binding protein 5
1558678_s_at	-0.992134	-1.98913	MALAT1	metastasis associated lung adenocarcinoma transcript 1 (non-protein coding)
230238_at	-0.929579	-1.90472	SOWAHA	sosondowah ankyrin repeat domain family member A
212690_at	-0.890909	-1.85434	DDHD2	DDHD domain containing 2
226675_s_at	-0.88387	-1.84532	MALAT1	metastasis associated lung adenocarcinoma transcript 1 (non-protein coding)
209272_at	-0.858943	-1.81371	NAB1	NGFI-A binding protein 1 (EGR1 binding protein 1)
202568_s_at	-0.857377	-1.81174	MARK3	MAP/microtubule affinity-regulating kinase 3
224777_s_at	-0.826468	-1.77334	PAFAH1B2	platelet-activating factor acetylhydrolase 1b, catalytic subunit 2 (30kDa)
217869_at	-0.825727	-1.77243	HSD17B12	hydroxysteroid (17-beta) dehydrogenase 12
1555847_a_at	-0.820053	-1.76547	LOC284454	uncharacterized LOC284454
1553734_at	-0.791704	-1.73112	AK7	adenylate kinase 7
238085_at	-0.782738	-1.72039	LOC100507653	uncharacterized LOC100507653
238453_at	-0.782001	-1.71951	FGFBP3	fibroblast growth factor binding protein 3
230256_at	-0.767715	-1.70257	RUSC1-AS1	RUSC1 antisense RNA 1 (non-protein coding)
221064_s_at	-0.767048	-1.70178	UNKL	unkempt homolog (Drosophila)-like
1559139_at	-0.745209	-1.67622	NOC2L	nucleolar complex associated 2 homolog (S. cerevisiae)
224566_at	-0.740878	-1.67119	NEAT1	nuclear paraspeckle assembly transcript 1 (non-protein coding)
222735_at	-0.737389	-1.66716	TMEM38B	transmembrane protein 38B
226474_at	-0.730032	-1.65868	NLRC5	NLR family, CARD domain containing 5
213149_at	-0.72181	-1.64925	DLAT	dihydrolipoamide S-acetyltransferase
224596_at	-0.720629	-1.6479	SLC44A1	solute carrier family 44, member 1
202569_s_at	-0.708582	-1.6342	MARK3	MAP/microtubule affinity-regulating kinase 3
223940_x_at	-0.69852	-1.62284	MALAT1	metastasis associated lung adenocarcinoma transcript 1 (non-protein coding)
204798_at	-0.698493	-1.62281	MYB	v-myb myeloblastosis viral oncogene homolog (avian)
1552362_a_at	-0.695632	-1.61959	LEAP2	liver expressed antimicrobial peptide 2
238975_at	-0.682903	-1.60537	MMAB	methylmalonic aciduria (cobalamin deficiency) cblB type
218651_s_at	-0.680123	-1.60228	LARP6	La ribonucleoprotein domain family, member 6
241908_at	-0.674499	-1.59604	BROX	BRO1 domain and CAAX motif containing
202770_s_at	-0.665744	-1.58639	CCNG2	cyclin G2
224595_at	-0.665384	-1.58599	SLC44A1	solute carrier family 44, member 1
227239_at	-0.661648	-1.58189	FAM126A	family with sequence similarity 126, member A
212331_at	-0.659446	-1.57948	RBL2	retinoblastoma-like 2 (p130)
1555870_at	-0.657711	-1.57758	RNF207	ring finger protein 207
213517_at	-0.653603	-1.57309	PCBP2	poly(rC) binding protein 2
235387_at	-0.652804	-1.57222	GSTCD	glutathione S-transferase, C-terminal domain containing
233644_at	-0.645898	-1.56471	KATNAL2	katanin p60 subunit A-like 2
208091_s_at	-0.6401	-1.55844	VOPP1	vesicular, overexpressed in cancer, prosurvival protein 1
227639_at	-0.638806	-1.55704	PIGK	phosphatidylinositol glycan anchor biosynthesis, class K
1553575_at	-0.638438	-1.55664	ND6	NADH dehydrogenase, subunit 6 (complex I)
224558_s_at	-0.638009	-1.55618	MALAT1	metastasis associated lung adenocarcinoma transcript 1 (non-protein coding)
217974_at	-0.637853	-1.55601	TM7SF3	transmembrane 7 superfamily member 3
221860_at	-0.632999	-1.55079	HNRNPL	heterogeneous nuclear ribonucleoprotein L
238663_x_at	-0.63193	-1.54964	GRIA4	glutamate receptor, ionotropic, AMPA 4
1556285_s_at	-0.631589	-1.54927	PPA2	pyrophosphatase (inorganic) 2
202048_s_at	-0.627602	-1.54499	CBX6	chromobox homolog 6
218823_s_at	-0.626167	-1.54346	KCTD9	potassium channel tetramerisation domain containing 9
244881_at	-0.621446	-1.53842	LMLN	leishmanolysin-like (metallopeptidase M8 family)
213456_at	-0.621414	-1.53838	SOSTDC1	sclerostin domain containing 1
232115_at	-0.617646	-1.53437	SLC39A3	solute carrier family 39 (zinc transporter), member 3
224565_at	-0.614944	-1.5315	NEAT1	nuclear paraspeckle assembly transcript 1 (non-protein coding)
208581_x_at	-0.613973	-1.53047	MT1X	metallothionein 1X
220643_s_at	-0.611924	-1.5283	FAIM	Fas apoptotic inhibitory molecule
200790_at	-0.611476	-1.52782	ODC1	ornithine decarboxylase 1
223553_s_at	-0.609334	-1.52555	DOK3	docking protein 3
225302_at	-0.609004	-1.52521	TMX3	thioredoxin-related transmembrane protein 3
231119_at	-0.608327	-1.52449	RFC3	replication factor C (activator 1) 3, 38kDa
208760_at	-0.607509	-1.52363	UBE2I	ubiquitin-conjugating enzyme E2I
217956_s_at	-0.607061	-1.52315	ENOPH1	enolase-phosphatase 1
204339_s_at	-0.606785	-1.52286	RGS4	regulator of G-protein signaling 4
204338_s_at	-0.605604	-1.52162	RGS4	regulator of G-protein signaling 4
213649_at	-0.602326	-1.51816	SRSF7	serine/arginine-rich splicing factor 7
209707_at	-0.600697	-1.51645	PIGK	phosphatidylinositol glycan anchor biosynthesis, class K
212185_x_at	-0.593851	-1.50927	MT2A	metallothionein 2A
1555591_at	-0.592363	-1.50771	PIF1	PIF1 5'-to-3' DNA helicase homolog (S. cerevisiae)
208047_s_at	-0.591533	-1.50685	NAB1	NGFI-A binding protein 1 (EGR1 binding protein 1)
208920_at	-0.586932	-1.50205	SRI	sorcin
229908_s_at	-0.586727	-1.50184	UNKL	unkempt homolog (Drosophila)-like
220985_s_at	-0.586406	-1.5015	RNF170	ring finger protein 170
1553789_a_at	-0.586282	-1.50137	C21orf58	chromosome 21 open reading frame 58
210675_s_at	-0.585642	-1.50071	PTPRR	protein tyrosine phosphatase, receptor type, R
239024_at	0.586054	1.50114	ZNF148	zinc finger protein 148
238480_at	0.586675	1.50178	TTC39C	tetratricopeptide repeat domain 39C
223535_at	0.587112	1.50224	NUDT12	nudix (nucleoside diphosphate linked moiety X)-type motif 12
36711_at	0.588565	1.50375	MAFF	v-maf musculoaponeurotic fibrosarcoma oncogene homolog F (avian)
227231_at	0.589928	1.50517	KIAA1211	KIAA1211
218894_s_at	0.59032	1.50558	MAGOHB	mago-nashi homolog B (Drosophila)
225114_at	0.590821	1.5061	AGPS	alkylglycerone phosphate synthase
1555390_at	0.591033	1.50632	C14orf21	chromosome 14 open reading frame 21
201192_s_at	0.591596	1.50691	PITPNA	phosphatidylinositol transfer protein, alpha
204496_at	0.592732	1.5081	STRN3	striatin, calmodulin binding protein 3
1554274_a_at	0.593135	1.50852	SSH1	slingshot homolog 1 (Drosophila)
241968_at	0.594065	1.50949	C4orf29	chromosome 4 open reading frame 29
218884_s_at	0.594596	1.51005	GUF1	GUF1 GTPase homolog (S. cerevisiae)
222656_at	0.594681	1.51014	UBE2W	ubiquitin-conjugating enzyme E2W (putative)
215075_s_at	0.595072	1.51055	GRB2	growth factor receptor-bound protein 2
228345_at	0.595296	1.51078	CHIC1	cysteine-rich hydrophobic domain 1
211711_s_at	0.596396	1.51194	PTEN	phosphatase and tensin homolog
201061_s_at	0.596727	1.51228	STOM	stomatin
222146_s_at	0.596733	1.51229	TCF4	transcription factor 4
1553111_a_at	0.597112	1.51269	KBTBD6	kelch repeat and BTB (POZ) domain containing 6
201722_s_at	0.598017	1.51363	GALNT1	UDP-N-acetyl-alpha-D-galactosamine:polypeptide N-acetylgalactosaminyltransferase 1 (GalNAc-T1)
1556361_s_at	0.59889	1.51455	ANKRD13C	ankyrin repeat domain 13C
1569129_s_at	0.59965	1.51535	C3orf38	chromosome 3 open reading frame 38
238464_at	0.600139	1.51586	ANKRD36	ankyrin repeat domain 36
1554178_a_at	0.600322	1.51605	FAM126B	family with sequence similarity 126, member B
217452_s_at	0.602232	1.51806	B3GALT2	UDP-Gal:betaGlcNAc beta 1,3-galactosyltransferase, polypeptide 2
228155_at	0.60288	1.51875	C10orf58	chromosome 10 open reading frame 58
202470_s_at	0.603008	1.51888	CPSF6	cleavage and polyadenylation specific factor 6, 68kDa
1561042_at	0.603511	1.51941	ITGB1	integrin, beta 1 (fibronectin receptor, beta polypeptide, antigen CD29 includes MDF2, MSK12)
215983_s_at	0.603607	1.51951	UBXN8	UBX domain protein 8
217886_at	0.604738	1.5207	EPS15	epidermal growth factor receptor pathway substrate 15
223845_at	0.605453	1.52146	VSIG10	V-set and immunoglobulin domain containing 10
201724_s_at	0.605484	1.52149	GALNT1	UDP-N-acetyl-alpha-D-galactosamine:polypeptide N-acetylgalactosaminyltransferase 1 (GalNAc-T1)
1554010_at	0.607118	1.52321	NDST1	N-deacetylase/N-sulfotransferase (heparan glucosaminyl) 1
215505_s_at	0.608378	1.52454	STRN3	striatin, calmodulin binding protein 3
238614_x_at	0.608484	1.52466	ZNF430	zinc finger protein 430
223245_at	0.608561	1.52474	STRBP	spermatid perinuclear RNA binding protein
207996_s_at	0.608615	1.52479	C18orf1	chromosome 18 open reading frame 1
242738_s_at	0.608633	1.52481	ZFHX3	zinc finger homeobox 3
229551_x_at	0.608786	1.52498	ZNF367	zinc finger protein 367
214691_x_at	0.609539	1.52577	FAM63B	family with sequence similarity 63, member B
212385_at	0.611811	1.52818	TCF4	transcription factor 4
231370_at	0.612856	1.52928	PPM1A	protein phosphatase, Mg2+/Mn2+ dependent, 1A
222103_at	0.613142	1.52959	ATF1	activating transcription factor 1
226492_at	0.613993	1.53049	SEMA6D	sema domain, transmembrane domain (TM), and cytoplasmic domain, (semaphorin) 6D
209041_s_at	0.615089	1.53165	UBE2G2	ubiquitin-conjugating enzyme E2G 2
208662_s_at	0.617063	1.53375	TTC3	tetratricopeptide repeat domain 3
222780_s_at	0.617543	1.53426	BAALC	brain and acute leukemia, cytoplasmic
224793_s_at	0.617943	1.53469	TGFBR1	transforming growth factor, beta receptor 1
236563_at	0.618114	1.53487	RD3	retinal degeneration 3
227040_at	0.621679	1.53867	NHLRC3	NHL repeat containing 3
230559_x_at	0.622583	1.53963	FGD4	FYVE, RhoGEF and PH domain containing 4
225366_at	0.623678	1.5408	PGM2	phosphoglucomutase 2
203544_s_at	0.625954	1.54323	STAM	signal transducing adaptor molecule (SH3 domain and ITAM motif) 1
233546_at	0.627747	1.54515	LOC283075	uncharacterized LOC283075
231967_at	0.627879	1.54529	PHF20L1	PHD finger protein 20-like 1
228452_at	0.628194	1.54563	C17orf39	chromosome 17 open reading frame 39
238002_at	0.628441	1.54589	GOLIM4	golgi integral membrane protein 4
226505_x_at	0.628987	1.54648	USP32	ubiquitin specific peptidase 32
209286_at	0.630128	1.5477	CDC42EP3	CDC42 effector protein (Rho GTPase binding) 3
238791_at	0.633308	1.55112	ZNF100	zinc finger protein 100
222936_s_at	0.633651	1.55149	PPPDE1	PPPDE peptidase domain containing 1
1562102_at	0.634221	1.5521	AKR1C1	aldo-keto reductase family 1, member C1 (dihydrodiol dehydrogenase 1; 20-alpha (3-alpha)-hydroxysteroid dehydrogenase)
230534_at	0.634231	1.55211	ZNF678	zinc finger protein 678
226528_at	0.634503	1.5524	MTX3	metaxin 3
235760_at	0.634942	1.55287	NSD1	nuclear receptor binding SET domain protein 1
201190_s_at	0.636053	1.55407	PITPNA	phosphatidylinositol transfer protein, alpha
232008_s_at	0.63606	1.55408	BBX	bobby sox homolog (Drosophila)
222619_at	0.637767	1.55592	ZNF281	zinc finger protein 281
238787_at	0.639529	1.55782	DENND1B	DENN/MADD domain containing 1B
229460_at	0.640568	1.55894	FAM126B	family with sequence similarity 126, member B
231783_at	0.640992	1.5594	CHRM1	cholinergic receptor, muscarinic 1
230075_at	0.641706	1.56017	RAB39B	RAB39B, member RAS oncogene family
239439_at	0.641778	1.56025	AFF4	AF4/FMR2 family, member 4
231919_at	0.642004	1.5605	DBT	dihydrolipoamide branched chain transacylase E2
218775_s_at	0.642431	1.56096	WWC2	WW and C2 domain containing 2
1553960_at	0.643463	1.56207	SNX21	sorting nexin family member 21
224471_s_at	0.644733	1.56345	BTRC	beta-transducin repeat containing E3 ubiquitin protein ligase
230230_at	0.647873	1.56686	PTPN4	protein tyrosine phosphatase, non-receptor type 4 (megakaryocyte)
1552634_a_at	0.648526	1.56757	ZNF101	zinc finger protein 101
217921_at	0.648552	1.56759	MAN1A2	mannosidase, alpha, class 1A, member 2
241833_at	0.649999	1.56917	PEX5L	peroxisomal biogenesis factor 5-like
235144_at	0.650286	1.56948	RASEF	RAS and EF-hand domain containing
235689_at	0.651051	1.57031	MTFMT	mitochondrial methionyl-tRNA formyltransferase
204435_at	0.652116	1.57147	NUPL1	nucleoporin like 1
226049_at	0.65275	1.57216	ERC1	ELKS/RAB6-interacting/CAST family member 1
226756_at	0.654759	1.57435	CCDC71L	coiled-coil domain containing 71-like
214681_at	0.657	1.5768	GK	glycerol kinase
222886_at	0.657791	1.57767	NSUN3	NOP2/Sun domain family, member 3
224704_at	0.658669	1.57863	TNRC6A	trinucleotide repeat containing 6A
202853_s_at	0.65963	1.57968	RYK	receptor-like tyrosine kinase
203753_at	0.661043	1.58123	TCF4	transcription factor 4
206045_s_at	0.661959	1.58223	NOL4	nucleolar protein 4
227454_at	0.662158	1.58245	TAOK1	TAO kinase 1
223614_at	0.667518	1.58834	MMP16	matrix metallopeptidase 16 (membrane-inserted)
226576_at	0.668785	1.58973	ARHGAP26	Rho GTPase activating protein 26
210303_at	0.668811	1.58976	MAB21L2	mab-21-like 2 (C. elegans)
222738_at	0.669025	1.59	WWC2	WW and C2 domain containing 2
203708_at	0.669843	1.5909	PDE4B	phosphodiesterase 4B, cAMP-specific
231341_at	0.672676	1.59403	SLC35D3	solute carrier family 35, member D3
221568_s_at	0.67278	1.59414	LIN7C	lin-7 homolog C (C. elegans)
220123_at	0.672937	1.59432	SLC35F5	solute carrier family 35, member F5
237145_at	0.67341	1.59484	EIF2AK4	eukaryotic translation initiation factor 2 alpha kinase 4
224359_s_at	0.675893	1.59759	HOOK3	hook homolog 3 (Drosophila)
223266_at	0.676058	1.59777	STRADB	STE20-related kinase adaptor beta
202324_s_at	0.677423	1.59928	ACBD3	acyl-CoA binding domain containing 3
202034_x_at	0.679991	1.60213	RB1CC1	RB1-inducible coiled-coil 1
224210_s_at	0.680042	1.60219	PXMP4	peroxisomal membrane protein 4, 24kDa
218689_at	0.681332	1.60362	FANCF	Fanconi anemia, complementation group F
213194_at	0.68329	1.6058	ROBO1	roundabout, axon guidance receptor, homolog 1 (Drosophila)
227177_at	0.683681	1.60623	CORO2A	coronin, actin binding protein, 2A
205876_at	0.686042	1.60886	LIFR	leukemia inhibitory factor receptor alpha
206059_at	0.686193	1.60903	ZNF91	zinc finger protein 91
1568951_at	0.687128	1.61008	ZNF280D	zinc finger protein 280D
1558322_a_at	0.687183	1.61014	PAQR9	progestin and adipoQ receptor family member IX
238030_at	0.687874	1.61091	ZNF268	zinc finger protein 268
211421_s_at	0.687965	1.61101	RET	ret proto-oncogene
225811_at	0.688533	1.61164	C11orf58	chromosome 11 open reading frame 58
218050_at	0.68854	1.61165	UFM1	ubiquitin-fold modifier 1
236192_at	0.690063	1.61335	HOOK3	hook homolog 3 (Drosophila)
223273_at	0.690246	1.61356	C14orf142	chromosome 14 open reading frame 142
244743_x_at	0.690761	1.61414	ZNF138	zinc finger protein 138
1552696_at	0.690985	1.61439	NIPA1	non imprinted in Prader-Willi/Angelman syndrome 1
222478_at	0.693126	1.61678	VPS36	vacuolar protein sorting 36 homolog (S. cerevisiae)
222449_at	0.694117	1.61789	PMEPA1	prostate transmembrane protein, androgen induced 1
212765_at	0.695675	1.61964	CAMSAP2	calmodulin regulated spectrin-associated protein family, member 2
236651_at	0.695831	1.61982	KALRN	kalirin, RhoGEF kinase
236769_at	0.69675	1.62085	LOC158402	uncharacterized LOC158402
224908_s_at	0.698681	1.62302	TTL	tubulin tyrosine ligase
243661_at	0.699208	1.62361	ZNF273	zinc finger protein 273
220955_x_at	0.699531	1.62398	RAB23	RAB23, member RAS oncogene family
209532_at	0.699793	1.62427	PLAA	phospholipase A2-activating protein
208070_s_at	0.704543	1.62963	REV3L	REV3-like, catalytic subunit of DNA polymerase zeta (yeast)
213549_at	0.705584	1.6308	PDZD8	PDZ domain containing 8
212799_at	0.708189	1.63375	STX6	syntaxin 6
235334_at	0.70858	1.63419	ST6GALNAC3	ST6 (alpha-N-acetyl-neuraminyl-2,3-beta-galactosyl-1,3)-N-acetylgalactosaminide alpha-2,6-sialyltransferase 3
1558233_s_at	0.713513	1.63979	ATF1	activating transcription factor 1
213222_at	0.714533	1.64095	PLCB1	phospholipase C, beta 1 (phosphoinositide-specific)
221918_at	0.715325	1.64185	CDK17	cyclin-dependent kinase 17
235258_at	0.71836	1.64531	DCP2	DCP2 decapping enzyme homolog (S. cerevisiae)
219696_at	0.72019	1.6474	DENND1B	DENN/MADD domain containing 1B
229533_x_at	0.72113	1.64847	ZNF680	zinc finger protein 680
1553995_a_at	0.721896	1.64935	NT5E	5'-nucleotidase, ecto (CD73)
208398_s_at	0.72612	1.65418	TBPL1	TBP-like 1
227244_s_at	0.726124	1.65419	SSU72	SSU72 RNA polymerase II CTD phosphatase homolog (S. cerevisiae)
224321_at	0.726416	1.65452	TMEFF2	transmembrane protein with EGF-like and two follistatin-like domains 2
225108_at	0.728307	1.65669	AGPS	alkylglycerone phosphate synthase
235165_at	0.728945	1.65743	PARD6B	par-6 partitioning defective 6 homolog beta (C. elegans)
225524_at	0.729428	1.65798	ANTXR2	anthrax toxin receptor 2
235114_x_at	0.731696	1.66059	HOOK3	hook homolog 3 (Drosophila)
235394_at	0.731775	1.66068	PLAA	phospholipase A2-activating protein
224744_at	0.732836	1.6619	IMPAD1	inositol monophosphatase domain containing 1
227568_at	0.733172	1.66229	HECTD2	HECT domain containing E3 ubiquitin protein ligase 2
231269_at	0.733523	1.66269	ASCC3	activating signal cointegrator 1 complex subunit 3
222550_at	0.733827	1.66304	ARMC1	armadillo repeat containing 1
213015_at	0.734275	1.66356	BBX	bobby sox homolog (Drosophila)
218185_s_at	0.73656	1.6662	ARMC1	armadillo repeat containing 1
230296_at	0.738223	1.66812	C16orf52	chromosome 16 open reading frame 52
224896_s_at	0.74157	1.67199	TTL	tubulin tyrosine ligase
212919_at	0.742356	1.67291	DCP2	DCP2 decapping enzyme homolog (S. cerevisiae)
201972_at	0.744526	1.67542	ATP6V1A	ATPase, H+ transporting, lysosomal 70kDa, V1 subunit A
226922_at	0.744946	1.67591	RANBP2	RAN binding protein 2
204075_s_at	0.745921	1.67704	CEP104	centrosomal protein 104kDa
204935_at	0.749094	1.68074	PTPN2	protein tyrosine phosphatase, non-receptor type 2
203006_at	0.750133	1.68195	INPP5A	inositol polyphosphate-5-phosphatase, 40kDa
217501_at	0.752379	1.68457	CIAO1	cytosolic iron-sulfur protein assembly 1
1563947_a_at	0.753301	1.68565	ERC1	ELKS/RAB6-interacting/CAST family member 1
203689_s_at	0.753326	1.68568	FMR1	fragile X mental retardation 1
225769_at	0.753651	1.68605	COG6	component of oligomeric golgi complex 6
203966_s_at	0.754428	1.68696	PPM1A	protein phosphatase, Mg2+/Mn2+ dependent, 1A
240044_x_at	0.756623	1.68953	TNRC6B	trinucleotide repeat containing 6B
203883_s_at	0.757657	1.69074	RAB11FIP2	RAB11 family interacting protein 2 (class I)
204308_s_at	0.757835	1.69095	TECPR2	tectonin beta-propeller repeat containing 2
223529_at	0.759509	1.69291	SYT4	synaptotagmin IV
225414_at	0.76113	1.69482	RNF149	ring finger protein 149
219532_at	0.763769	1.69792	ELOVL4	ELOVL fatty acid elongase 4
206555_s_at	0.765567	1.70004	THUMPD1	THUMP domain containing 1
243026_x_at	0.767521	1.70234	XIAP	X-linked inhibitor of apoptosis
235122_at	0.768266	1.70322	HIVEP3	human immunodeficiency virus type I enhancer binding protein 3
241453_at	0.768696	1.70373	PTK2	PTK2 protein tyrosine kinase 2
205251_at	0.769864	1.70511	PER2	period homolog 2 (Drosophila)
212387_at	0.770852	1.70628	TCF4	transcription factor 4
231855_at	0.771364	1.70688	KIAA1524	KIAA1524
205773_at	0.773769	1.70973	CPEB3	cytoplasmic polyadenylation element binding protein 3
212122_at	0.775638	1.71195	RHOQ	ras homolog family member Q
227797_x_at	0.776134	1.71254	LYRM2	LYR motif containing 2
225685_at	0.776401	1.71285	CDC42EP3	CDC42 effector protein (Rho GTPase binding) 3
213000_at	0.776658	1.71316	MORC3	MORC family CW-type zinc finger 3
225814_at	0.776812	1.71334	XRN1	5'-3' exoribonuclease 1
238605_at	0.778056	1.71482	NOL4	nucleolar protein 4
212870_at	0.778101	1.71487	SOS2	son of sevenless homolog 2 (Drosophila)
206953_s_at	0.781224	1.71859	LPHN2	latrophilin 2
224738_x_at	0.781775	1.71925	RPL7L1	ribosomal protein L7-like 1
210315_at	0.782743	1.7204	SYN2	synapsin II
214751_at	0.783111	1.72084	ZNF468	zinc finger protein 468
203884_s_at	0.783409	1.72119	RAB11FIP2	RAB11 family interacting protein 2 (class I)
218918_at	0.786464	1.72484	MAN1C1	mannosidase, alpha, class 1C, member 1
219681_s_at	0.787575	1.72617	RAB11FIP1	RAB11 family interacting protein 1 (class I)
230860_at	0.788051	1.72674	CEP19	centrosomal protein 19kDa
233564_s_at	0.788429	1.72719	CDADC1	cytidine and dCMP deaminase domain containing 1
225225_at	0.788488	1.72726	OIP5-AS1	OIP5 antisense RNA 1 (non-protein coding)
212651_at	0.789069	1.72796	RHOBTB1	Rho-related BTB domain containing 1
225332_at	0.78928	1.72821	OIP5-AS1	OIP5 antisense RNA 1 (non-protein coding)
226810_at	0.78991	1.72897	OGFRL1	opioid growth factor receptor-like 1
204976_s_at	0.79042	1.72958	AMMECR1	Alport syndrome, mental retardation, midface hypoplasia and elliptocytosis chromosomal region gene 1
225113_at	0.794988	1.73506	AGPS	alkylglycerone phosphate synthase
225581_s_at	0.795354	1.7355	MRPL50	mitochondrial ribosomal protein L50
204226_at	0.803855	1.74576	STAU2	staufen, RNA binding protein, homolog 2 (Drosophila)
204109_s_at	0.808179	1.751	NFYA	nuclear transcription factor Y, alpha
238550_at	0.809396	1.75248	RUFY2	RUN and FYVE domain containing 2
235473_at	0.810824	1.75421	MED6	mediator complex subunit 6
228941_at	0.811972	1.75561	ALG10B	asparagine-linked glycosylation 10, alpha-1,2-glucosyltransferase homolog B (yeast)
217196_s_at	0.812663	1.75645	CAMSAP2	calmodulin regulated spectrin-associated protein family, member 2
228693_at	0.815392	1.75978	CCDC50	coiled-coil domain containing 50
229521_at	0.815503	1.75991	CCDC71L	coiled-coil domain containing 71-like
201989_s_at	0.816618	1.76127	CREBL2	cAMP responsive element binding protein-like 2
228785_at	0.817144	1.76191	ZNF281	zinc finger protein 281
205191_at	0.81925	1.76449	RP2	retinitis pigmentosa 2 (X-linked recessive)
204449_at	0.819848	1.76522	PDCL	phosducin-like
228423_at	0.821377	1.76709	MAP9	microtubule-associated protein 9
209042_s_at	0.822955	1.76903	UBE2G2	ubiquitin-conjugating enzyme E2G 2
210432_s_at	0.82511	1.77167	SCN3A	sodium channel, voltage-gated, type III, alpha subunit
236133_x_at	0.825728	1.77243	ZNF254	zinc finger protein 254
228418_at	0.826439	1.7733	EXOC5	exocyst complex component 5
226759_at	0.826981	1.77397	IKZF4	IKAROS family zinc finger 4 (Eos)
204019_s_at	0.828066	1.7753	SH3YL1	SH3 domain containing, Ysc84-like 1 (S. cerevisiae)
233632_s_at	0.828191	1.77546	XRN1	5'-3' exoribonuclease 1
218311_at	0.830905	1.7788	MAP4K3	mitogen-activated protein kinase kinase kinase kinase 3
226112_at	0.830909	1.77881	SGCB	sarcoglycan, beta (43kDa dystrophin-associated glycoprotein)
209705_at	0.83243	1.78068	MTF2	metal response element binding transcription factor 2
209704_at	0.839109	1.78895	MTF2	metal response element binding transcription factor 2
219015_s_at	0.852266	1.80533	ALG13	asparagine-linked glycosylation 13 homolog (S. cerevisiae)
226713_at	0.852855	1.80607	CCDC50	coiled-coil domain containing 50
212386_at	0.852969	1.80621	TCF4	transcription factor 4
218595_s_at	0.854023	1.80753	HEATR1	HEAT repeat containing 1
226331_at	0.857542	1.81195	BBX	bobby sox homolog (Drosophila)
230789_at	0.858565	1.81323	ZNF280B	zinc finger protein 280B
239533_at	0.860346	1.81547	GPR155	G protein-coupled receptor 155
228837_at	0.860893	1.81616	TCF4	transcription factor 4
209288_s_at	0.863735	1.81974	CDC42EP3	CDC42 effector protein (Rho GTPase binding) 3
218499_at	0.864959	1.82129	MST4	serine/threonine protein kinase MST4
203446_s_at	0.867493	1.82449	OCRL	oculocerebrorenal syndrome of Lowe
1554020_at	0.871649	1.82975	BICD1	bicaudal D homolog 1 (Drosophila)
225580_at	0.87366	1.8323	MRPL50	mitochondrial ribosomal protein L50
225858_s_at	0.874174	1.83296	XIAP	X-linked inhibitor of apoptosis
1552627_a_at	0.874911	1.83389	ARHGAP5	Rho GTPase activating protein 5
203320_at	0.875357	1.83446	SH2B3	SH2B adaptor protein 3
231166_at	0.878332	1.83825	GPR155	G protein-coupled receptor 155
226921_at	0.880067	1.84046	UBR1	ubiquitin protein ligase E3 component n-recognin 1
203636_at	0.880274	1.84072	MID1	midline 1 (Opitz/BBB syndrome)
209585_s_at	0.882761	1.8439	MINPP1	multiple inositol-polyphosphate phosphatase 1
204438_at	0.886586	1.8488	MRC1	mannose receptor, C type 1
227351_at	0.886589	1.8488	C16orf52	chromosome 16 open reading frame 52
1553994_at	0.889462	1.85249	NT5E	5'-nucleotidase, ecto (CD73)
239138_at	0.896795	1.86193	NAA50	N(alpha)-acetyltransferase 50, NatE catalytic subunit
206137_at	0.898369	1.86396	RIMS2	regulating synaptic membrane exocytosis 2
212827_at	0.899412	1.86531	IGHM	immunoglobulin heavy constant mu
232060_at	0.900992	1.86735	ROR1	receptor tyrosine kinase-like orphan receptor 1
226580_at	0.901134	1.86753	BRMS1L	breast cancer metastasis-suppressor 1-like
201694_s_at	0.91425	1.88459	EGR1	early growth response 1
229039_at	0.915532	1.88626	SYN2	synapsin II
228162_at	0.916141	1.88706	ESD	esterase D
228771_at	0.92387	1.8972	ADRBK2	adrenergic, beta, receptor kinase 2
218594_at	0.924011	1.89738	HEATR1	HEAT repeat containing 1
212976_at	0.926269	1.90035	LRRC8B	leucine rich repeat containing 8 family, member B
213016_at	0.926901	1.90119	BBX	bobby sox homolog (Drosophila)
39582_at	0.928305	1.90304	CYLD	cylindromatosis (turban tumor syndrome)
235068_at	0.928458	1.90324	ZDHHC21	zinc finger, DHHC-type containing 21
212724_at	0.937434	1.91512	RND3	Rho family GTPase 3
235344_at	0.937783	1.91558	PPM1A	protein phosphatase, Mg2+/Mn2+ dependent, 1A
1553810_a_at	0.940778	1.91956	KIAA1524	KIAA1524
203845_at	0.941365	1.92034	KAT2B	K(lysine) acetyltransferase 2B
226137_at	0.945411	1.92574	ZFHX3	zinc finger homeobox 3
235545_at	0.946231	1.92683	DEPDC1	DEP domain containing 1
222825_at	0.94652	1.92722	OTUD6B	OTU domain containing 6B
206638_at	0.94819	1.92945	HTR2B	5-hydroxytryptamine (serotonin) receptor 2B, G protein-coupled
228032_s_at	0.951487	1.93387	DENND1B	DENN/MADD domain containing 1B
200821_at	0.956891	1.94112	LAMP2	lysosomal-associated membrane protein 2
213891_s_at	0.957145	1.94146	TCF4	transcription factor 4
228708_at	0.973739	1.96392	RAB27B	RAB27B, member RAS oncogene family
203637_s_at	0.97493	1.96555	MID1	midline 1 (Opitz/BBB syndrome)
228351_at	0.979241	1.97143	HEATR1	HEAT repeat containing 1
225863_s_at	0.980379	1.97298	C19orf12	chromosome 19 open reading frame 12
229027_at	0.987192	1.98232	PPM1A	protein phosphatase, Mg2+/Mn2+ dependent, 1A
225039_at	0.987783	1.98313	RPE	ribulose-5-phosphate-3-epimerase
222776_at	0.992287	1.98934	MAGOHB	mago-nashi homolog B (Drosophila)
220254_at	0.993084	1.99044	LRP12	low density lipoprotein receptor-related protein 12
204042_at	0.993155	1.99053	WASF3	WAS protein family, member 3
230085_at	1.00226	2.00313	PDK3	pyruvate dehydrogenase kinase, isozyme 3
228680_at	1.00537	2.00746	KIF3A	kinesin family member 3A
217745_s_at	1.00612	2.0085	NAA50	N(alpha)-acetyltransferase 50, NatE catalytic subunit
226487_at	1.00614	2.00852	C12orf34	chromosome 12 open reading frame 34
225659_at	1.00927	2.01289	SPOPL	speckle-type POZ protein-like
226421_at	1.00989	2.01376	AMMECR1	Alport syndrome, mental retardation, midface hypoplasia and elliptocytosis chromosomal region gene 1
1557053_s_at	1.01553	2.02165	UBE2G2	ubiquitin-conjugating enzyme E2G 2
224441_s_at	1.01992	2.0278	USP45	ubiquitin specific peptidase 45
222808_at	1.0236	2.03299	ALG13	asparagine-linked glycosylation 13 homolog (S. cerevisiae)
229178_at	1.02406	2.03363	PRTG	protogenin
203327_at	1.0323	2.04529	IDE	insulin-degrading enzyme
219023_at	1.0397	2.0558	AP1AR	adaptor-related protein complex 1 associated regulatory protein
206478_at	1.03995	2.05616	KIAA0125	KIAA0125
225859_at	1.04146	2.0583	XIAP	X-linked inhibitor of apoptosis
224928_at	1.04182	2.05882	SETD7	SET domain containing (lysine methyltransferase) 7
227295_at	1.0459	2.06466	IKBIP	IKBKB interacting protein
227934_at	1.04673	2.06584	KPNA5	karyopherin alpha 5 (importin alpha 6)
1558794_at	1.04857	2.06848	LOC728190	uncharacterized LOC728190
1570032_at	1.05208	2.07352	AP3B2	adaptor-related protein complex 3, beta 2 subunit
238469_at	1.06139	2.08694	OGFRL1	opioid growth factor receptor-like 1
210121_at	1.06712	2.09524	B3GALT2	UDP-Gal:betaGlcNAc beta 1,3-galactosyltransferase, polypeptide 2
242905_at	1.06722	2.09539	PNO1	partner of NOB1 homolog (S. cerevisiae)
229073_at	1.06853	2.09729	PRTG	protogenin
222450_at	1.06873	2.09759	PMEPA1	prostate transmembrane protein, androgen induced 1
213025_at	1.06948	2.09867	THUMPD1	THUMP domain containing 1
215009_s_at	1.07297	2.10376	LOC100499177	uncharacterized LOC100499177
235970_at	1.07348	2.10451	LCORL	ligand dependent nuclear receptor corepressor-like
209737_at	1.07385	2.10504	MAGI2	membrane associated guanylate kinase, WW and PDZ domain containing 2
222393_s_at	1.08085	2.11529	NAA50	N(alpha)-acetyltransferase 50, NatE catalytic subunit
235320_at	1.09046	2.12943	ARL6	ADP-ribosylation factor-like 6
222552_at	1.0958	2.13732	GOLT1B	golgi transport 1B
223983_s_at	1.0959	2.13746	C19orf12	chromosome 19 open reading frame 12
229300_at	1.09761	2.14001	RAB3C	RAB3C, member RAS oncogene family
225040_s_at	1.09783	2.14032	RPE	ribulose-5-phosphate-3-epimerase
221905_at	1.09835	2.14109	CYLD	cylindromatosis (turban tumor syndrome)
218712_at	1.09875	2.14169	C1orf109	chromosome 1 open reading frame 109
222270_at	1.10509	2.15113	SMEK2	SMEK homolog 2, suppressor of mek1 (Dictyostelium)
229317_at	1.10582	2.15222	KPNA5	karyopherin alpha 5 (importin alpha 6)
212635_at	1.10736	2.15451	TNPO1	transportin 1
225853_at	1.10862	2.1564	GNPNAT1	glucosamine-phosphate N-acetyltransferase 1
244275_at	1.11172	2.16104	CISD2	CDGSH iron sulfur domain 2
224743_at	1.11467	2.16546	IMPAD1	inositol monophosphatase domain containing 1
209865_at	1.11495	2.16587	SLC35A3	solute carrier family 35 (UDP-N-acetylglucosamine (UDP-GlcNAc) transporter), member A3
213295_at	1.12295	2.17792	CYLD	cylindromatosis (turban tumor syndrome)
218171_at	1.13016	2.18883	VPS4B	vacuolar protein sorting 4 homolog B (S. cerevisiae)
223463_at	1.14013	2.20401	RAB23	RAB23, member RAS oncogene family
227443_at	1.14252	2.20766	LURAP1L	leucine rich adaptor protein 1-like
228363_at	1.14311	2.20857	XIAP	X-linked inhibitor of apoptosis
222158_s_at	1.14601	2.21301	PPPDE1	PPPDE peptidase domain containing 1
225229_at	1.14713	2.21472	AFF4	AF4/FMR2 family, member 4
235635_at	1.14953	2.21842	ARHGAP5	Rho GTPase activating protein 5
229823_at	1.15409	2.22544	RIMS2	regulating synaptic membrane exocytosis 2
223051_at	1.17028	2.25055	SSU72	SSU72 RNA polymerase II CTD phosphatase homolog (S. cerevisiae)
236831_at	1.17387	2.25616	CCDC50	coiled-coil domain containing 50
243042_at	1.17492	2.2578	FAM73A	family with sequence similarity 73, member A
227728_at	1.17994	2.26567	PPM1A	protein phosphatase, Mg2+/Mn2+ dependent, 1A
226853_at	1.18134	2.26787	BMP2K	BMP2 inducible kinase
213552_at	1.19222	2.28505	GLCE	glucuronic acid epimerase
215058_at	1.20955	2.31266	DENND5B	DENN/MADD domain containing 5B
217936_at	1.21618	2.3233	ARHGAP5	Rho GTPase activating protein 5
224397_s_at	1.23258	2.34987	TMTC1	transmembrane and tetratricopeptide repeat containing 1
233647_s_at	1.23766	2.35815	CDADC1	cytidine and dCMP deaminase domain containing 1
213935_at	1.24127	2.36406	ABHD5	abhydrolase domain containing 5
232803_at	1.25263	2.38275	FLJ31958	uncharacterized LOC143153
223053_x_at	1.25496	2.38661	SSU72	SSU72 RNA polymerase II CTD phosphatase homolog (S. cerevisiae)
212371_at	1.28258	2.43274	PPPDE1	PPPDE peptidase domain containing 1
242900_at	1.30242	2.46642	ALG10B	asparagine-linked glycosylation 10, alpha-1,2-glucosyltransferase homolog B (yeast)
235890_at	1.31474	2.48758	TBL1XR1	transducin (beta)-like 1 X-linked receptor 1
228551_at	1.32172	2.49965	DENND5B	DENN/MADD domain containing 5B
226322_at	1.32885	2.51202	TMTC1	transmembrane and tetratricopeptide repeat containing 1
227704_at	1.32929	2.51279	C19orf12	chromosome 19 open reading frame 12
236128_at	1.33456	2.52199	ZNF91	zinc finger protein 91
226931_at	1.34547	2.54114	TMTC1	transmembrane and tetratricopeptide repeat containing 1
223527_s_at	1.35915	2.56534	CDADC1	cytidine and dCMP deaminase domain containing 1
213012_at	1.41485	2.66633	NEDD4	neural precursor cell expressed, developmentally down-regulated 4, E3 ubiquitin protein ligase
235125_x_at	1.42484	2.68484	FAM73A	family with sequence similarity 73, member A
220253_s_at	1.42871	2.69206	LRP12	low density lipoprotein receptor-related protein 12
212900_at	1.43111	2.69653	SEC24A	SEC24 family, member A (S. cerevisiae)
233849_s_at	1.43315	2.70035	ARHGAP5	Rho GTPase activating protein 5
222235_s_at	1.43785	2.70917	CSGALNACT2	chondroitin sulfate N-acetylgalactosaminyltransferase 2
226962_at	1.45053	2.73309	ZBTB41	zinc finger and BTB domain containing 41
240592_at	1.46988	2.76998	LCORL	ligand dependent nuclear receptor corepressor-like
213805_at	1.5043	2.83688	ABHD5	abhydrolase domain containing 5
232315_at	1.5083	2.84474	ZNF880	zinc finger protein 880
235051_at	1.51719	2.86233	CCDC50	coiled-coil domain containing 50
226894_at	1.52423	2.87633	SLC35A3	solute carrier family 35 (UDP-N-acetylglucosamine (UDP-GlcNAc) transporter), member A3
219631_at	1.55801	2.94446	LRP12	low density lipoprotein receptor-related protein 12
225658_at	1.59009	3.01067	SPOPL	speckle-type POZ protein-like
225537_at	1.60318	3.03812	TRAPPC6B	trafficking protein particle complex 6B
215245_x_at	1.61432	3.06167	FMR1	fragile X mental retardation 1
218871_x_at	1.6841	3.21339	CSGALNACT2	chondroitin sulfate N-acetylgalactosaminyltransferase 2
236204_at	1.70231	3.25421	COPS8	COP9 constitutive photomorphogenic homolog subunit 8 (Arabidopsis)
224740_at	1.86287	3.63731	C5orf43	chromosome 5 open reading frame 43

## Sheet: Genes modulated by N-Myc siRNA
Supplementary Table S2. Genes up- or down-regulated by N-Myc siRNA-1 compared with control siRNA, as identified by Affymetrix microarray analysis, by more than 2 fold in BE(2)-C neuroblastoma cells after transfection with N-Myc siRNA-1 or control siRNA.
Probe	Log Fold Change (N-Myc siRNA-1/control siRNA)	Fold Change (N-Myc siRNA-1/control siRNA)	GeneSymbol	GeneName
8142079	-2.46587	-5.52459	RINT1	RAD50 interactor 1
8020702	-2.38058	-5.20745	TAF4B	TAF4b RNA polymerase II, TATA box binding protein (TBP)-associated factor, 105kDa
8140650	-2.31658	-4.98151	SEMA3E	sema domain, immunoglobulin domain (Ig), short basic domain, secreted, (semaphorin) 3E
8124967	-2.24964	-4.75564	BAG6	BCL2-associated athanogene 6
7965627	-2.23073	-4.69371	LTA4H	leukotriene A4 hydrolase
8106820	-2.20839	-4.6216	POLR3G	polymerase (RNA) III (DNA directed) polypeptide G (32kD)
7929732	-2.13471	-4.39148	CNNM1	cyclin M1
7951485	-2.06059	-4.17157	SLC35F2	solute carrier family 35, member F2
8001531	-1.96779	-3.91167	MT1G	metallothionein 1G
8170992	-1.9565	-3.8812	SNORA56	small nucleolar RNA, H/ACA box 56
8101992	-1.90675	-3.74963	SLC39A8	solute carrier family 39 (zinc transporter), member 8
7995783	-1.90514	-3.74545	MT2A	metallothionein 2A
8042942	-1.86191	-3.63488	HK2	hexokinase 2
7955869	-1.84106	-3.58273	HOXC8	homeobox C8
7901052	-1.82725	-3.54861	SNORD38B	small nucleolar RNA, C/D box 38B
8168646	-1.78752	-3.4522	TGIF2LX	TGFB-induced factor homeobox 2-like, X-linked
7898549	-1.78596	-3.44847	MRTO4	mRNA turnover 4 homolog (S. cerevisiae)
7940349	-1.77312	-3.41793	CCDC86	coiled-coil domain containing 86
8044669	-1.76924	-3.40875	RABL2A	RAB, member of RAS oncogene family-like 2A
7933750	-1.76105	-3.38944	SLC16A9	solute carrier family 16, member 9 (monocarboxylic acid transporter 9)
8010082	-1.75072	-3.36527	SNORD1A	small nucleolar RNA, C/D box 1A
7951036	-1.74848	-3.36005	SNORD5	small nucleolar RNA, C/D box 5
8112841	-1.67502	-3.19323	HOMER1	homer homolog 1 (Drosophila)
7966345	-1.65977	-3.15967	PPTC7	PTC7 protein phosphatase homolog (S. cerevisiae)
8146685	-1.65791	-3.15558	RRS1	RRS1 ribosome biogenesis regulator homolog (S. cerevisiae)
7975506	-1.65786	-3.15549	DCAF4	DDB1 and CUL4 associated factor 4
7965322	-1.65702	-3.15365	KITLG	KIT ligand
8159854	-1.65602	-3.15146	KIAA0020	KIAA0020
8081288	-1.6435	-3.12422	TMEM45A	transmembrane protein 45A
7958147	-1.64177	-3.12048	TDG	thymine-DNA glycosylase
8173812	-1.63532	-3.10656	HMGN5	high mobility group nucleosome binding domain 5
8052399	-1.61452	-3.06209	BCL11A	B-cell CLL/lymphoma 11A (zinc finger protein)
7965206	-1.60639	-3.04488	SLC6A15	solute carrier family 6 (neutral amino acid transporter), member 15
7938293	-1.60309	-3.03794	SNORA45	small nucleolar RNA, H/ACA box 45
8099107	-1.60168	-3.03496	LYAR	Ly1 antibody reactive homolog (mouse)
8115907	-1.56863	-2.96622	NOP16	NOP16 nucleolar protein homolog (yeast)
8112312	-1.56046	-2.94948	DIMT1	DIM1 dimethyladenosine transferase 1 homolog (S. cerevisiae)
7962930	-1.55993	-2.94839	DDN	dendrin
8116848	-1.54714	-2.92238	PAK1IP1	PAK1 interacting protein 1
8006634	-1.54524	-2.91853	PIGW	phosphatidylinositol glycan anchor biosynthesis, class W
8054395	-1.54445	-2.91692	UXS1	UDP-glucuronate decarboxylase 1
7995825	-1.54337	-2.91475	MT1F	metallothionein 1F
7965918	-1.53184	-2.89154	NT5DC3	5'-nucleotidase domain containing 3
8095376	-1.53148	-2.89083	MT2A	metallothionein 2A
7929901	-1.52258	-2.87304	C10orf2	chromosome 10 open reading frame 2
7995838	-1.52174	-2.87138	MT1X	metallothionein 1X
8043861	-1.51667	-2.8613	EIF5B	eukaryotic translation initiation factor 5B
7909332	-1.50324	-2.83478	CD55	CD55 molecule, decay accelerating factor for complement (Cromer blood group)
7999102	-1.4934	-2.81552	TFAP4	transcription factor AP-4 (activating enhancer binding protein 4)
7917276	-1.4865	-2.80208	LPAR3	lysophosphatidic acid receptor 3
8147049	-1.48178	-2.79293	FABP5	fatty acid binding protein 5 (psoriasis-associated)
7993453	-1.47979	-2.78908	MPV17L	MPV17 mitochondrial membrane protein-like
8011861	-1.47742	-2.7845	DHX33	DEAH (Asp-Glu-Ala-His) box polypeptide 33
8115410	-1.47104	-2.77222	GEMIN5	gem (nuclear organelle) associated protein 5
7969171	-1.46771	-2.76582	DLEU1	deleted in lymphocytic leukemia 1 (non-protein coding)
7948420	-1.46759	-2.76559	FABP5	fatty acid binding protein 5 (psoriasis-associated)
8146921	-1.46172	-2.75437	RDH10	retinol dehydrogenase 10 (all-trans)
8095246	-1.45756	-2.74644	ARL9	ADP-ribosylation factor-like 9
8087790	-1.44702	-2.72644	RRP9	ribosomal RNA processing 9, small subunit (SSU) processome component, homolog (yeast)
8118249	-1.43494	-2.7037	C6orf25	chromosome 6 open reading frame 25
7923812	-1.42816	-2.69103	RAB7L1	RAB7, member RAS oncogene family-like 1
7980828	-1.41769	-2.67158	CCDC88C	coiled-coil domain containing 88C
8089830	-1.40966	-2.65675	LRRC58	leucine rich repeat containing 58
8000501	-1.39556	-2.6309	PDXDC2P	pyridoxal-dependent decarboxylase domain containing 2, pseudogene
8142061	-1.38177	-2.60589	PUS7	pseudouridylate synthase 7 homolog (S. cerevisiae)
7909503	-1.38154	-2.60546	SERTAD4	SERTA domain containing 4
8092067	-1.38091	-2.60432	RPL22L1	ribosomal protein L22-like 1
8174474	-1.38023	-2.6031	ACSL4	acyl-CoA synthetase long-chain family member 4
7938286	-1.36464	-2.57511	RPL27A	ribosomal protein L27a
8013068	-1.36316	-2.57247	PLD6	phospholipase D family, member 6
8156043	-1.3596	-2.56613	PSAT1	phosphoserine aminotransferase 1
8180408	-1.35841	-2.56402	NPM1	nucleophosmin (nucleolar phosphoprotein B23, numatrin)
8037023	-1.35736	-2.56216	EXOSC5	exosome component 5
8005951	-1.35684	-2.56123	SNORD42B	small nucleolar RNA, C/D box 42B
7939365	-1.35279	-2.55406	FJX1	four jointed box 1 (Drosophila)
7935425	-1.34888	-2.54713	RRP12	ribosomal RNA processing 12 homolog (S. cerevisiae)
8076176	-1.34738	-2.5445	CBX6	chromobox homolog 6
8006562	-1.34673	-2.54336	RASL10B	RAS-like, family 10, member B
8115851	-1.34522	-2.54069	STC2	stanniocalcin 2
8123717	-1.34213	-2.53526	RPP40	ribonuclease P/MRP 40kDa subunit
8101143	-1.33551	-2.52365	NUP54	nucleoporin 54kDa
7943690	-1.33544	-2.52352	DDX10	DEAD (Asp-Glu-Ala-Asp) box polypeptide 10
8042574	-1.33425	-2.52145	MGC72080	MGC72080 pseudogene
8147101	-1.33408	-2.52114	E2F5	E2F transcription factor 5, p130-binding
8023259	-1.32863	-2.51164	SNORD58A	small nucleolar RNA, C/D box 58A
8081241	-1.32777	-2.51015	C3orf26	chromosome 3 open reading frame 26
8099524	-1.32342	-2.50259	LDB2	LIM domain binding 2
8117207	-1.32116	-2.49867	ALDH5A1	aldehyde dehydrogenase 5 family, member A1
8003298	-1.32062	-2.49774	SLC7A5	solute carrier family 7 (amino acid transporter light chain, L system), member 5
8154163	-1.32036	-2.49728	RCL1	RNA terminal phosphate cyclase-like 1
8120102	-1.31975	-2.49623	CD2AP	CD2-associated protein
7933084	-1.31947	-2.49574	NAMPT	nicotinamide phosphoribosyltransferase
8180291	-1.31853	-2.49412	CDK11B	cyclin-dependent kinase 11B
8110841	-1.3128	-2.48423	LPCAT1	lysophosphatidylcholine acyltransferase 1
7957890	-1.31061	-2.48047	UTP20	UTP20, small subunit (SSU) processome component, homolog (yeast)
8062319	-1.30274	-2.46697	TGIF2	TGFB-induced factor homeobox 2
8153390	-1.29919	-2.46091	TOP1MT	topoisomerase (DNA) I, mitochondrial
8050591	-1.29378	-2.45169	NDUFAF2	NADH dehydrogenase (ubiquinone) 1 alpha subcomplex, assembly factor 2
8122202	-1.2907	-2.44647	MYB	v-myb myeloblastosis viral oncogene homolog (avian)
7981990	-1.28015	-2.42865	SNORD116-21	small nucleolar RNA, C/D box 116-21
7962183	-1.27656	-2.4226	AK4	adenylate kinase 4
8042381	-1.27262	-2.416	PNO1	partner of NOB1 homolog (S. cerevisiae)
8005202	-1.26915	-2.41019	SNORD49A	small nucleolar RNA, C/D box 49A
7951038	-1.26669	-2.4061	SNORA40	small nucleolar RNA, H/ACA box 40
8011640	-1.2663	-2.40543	MYBBP1A	MYB binding protein (P160) 1a
8097480	-1.26606	-2.40504	NAA15	N(alpha)-acetyltransferase 15, NatA auxiliary subunit
8125042	-1.26579	-2.40458	LY6G6C	lymphocyte antigen 6 complex, locus G6C
8002778	-1.26332	-2.40048	MLKL	mixed lineage kinase domain-like
8107326	-1.26322	-2.4003	SNORA13	small nucleolar RNA, H/ACA box 13
7915485	-1.26101	-2.39663	EBNA1BP2	EBNA1 binding protein 2
7930008	-1.25984	-2.39469	NOLC1	nucleolar and coiled-body phosphoprotein 1
8023656	-1.24964	-2.37783	KDSR	3-ketodihydrosphingosine reductase
7904364	-1.24886	-2.37653	WDR3	WD repeat domain 3
7902023	-1.24839	-2.37577	RAVER2	ribonucleoprotein, PTB-binding 2
8081786	-1.2465	-2.37265	QTRTD1	queuine tRNA-ribosyltransferase domain containing 1
8011415	-1.24318	-2.36719	P2RX5	purinergic receptor P2X, ligand-gated ion channel, 5
7935146	-1.24201	-2.36527	NOC3L	nucleolar complex associated 3 homolog (S. cerevisiae)
8112865	-1.2358	-2.35512	SERINC5	serine incorporator 5
7918622	-1.23511	-2.35399	SLC16A1	solute carrier family 16, member 1 (monocarboxylic acid transporter 1)
8084064	-1.22731	-2.3413	MTHFD2	methylenetetrahydrofolate dehydrogenase (NADP+ dependent) 2, methenyltetrahydrofolate cyclohydrolase
8063923	-1.22556	-2.33846	SLCO4A1	solute carrier organic anion transporter family, member 4A1
8122773	-1.2207	-2.33059	MTHFD1L	methylenetetrahydrofolate dehydrogenase (NADP+ dependent) 1-like
8080938	-1.22027	-2.3299	MITF	microphthalmia-associated transcription factor
8099051	-1.21938	-2.32847	NOP14	NOP14 nucleolar protein homolog (yeast)
7922162	-1.2193	-2.32834	SLC19A2	solute carrier family 19 (thiamine transporter), member 2
8050255	-1.2133	-2.31868	NOL10	nucleolar protein 10
8157843	-1.21303	-2.31824	RABEPK	Rab9 effector protein with kelch motifs
7967588	-1.201	-2.29899	DHX37	DEAH (Asp-Glu-Ala-His) box polypeptide 37
8149438	-1.19945	-2.29652	SGCZ	sarcoglycan, zeta
8046695	-1.19907	-2.29592	ITGA4	integrin, alpha 4 (antigen CD49D, alpha 4 subunit of VLA-4 receptor)
8121161	-1.19815	-2.29446	UFL1	UFM1-specific ligase 1
8154635	-1.19656	-2.29193	MTAP	methylthioadenosine phosphorylase
8084708	-1.19416	-2.28811	SNORA4	small nucleolar RNA, H/ACA box 4
7971590	-1.1941	-2.28802	CAB39L	calcium binding protein 39-like
8092404	-1.19339	-2.2869	MAP6D1	MAP6 domain containing 1
8170971	-1.19327	-2.28671	DKC1	dyskeratosis congenita 1, dyskerin
8051298	-1.19307	-2.28639	GALNT14	UDP-N-acetyl-alpha-D-galactosamine:polypeptide N-acetylgalactosaminyltransferase 14 (GalNAc-T14)
8118548	-1.19213	-2.28489	HLA-DRA	major histocompatibility complex, class II, DR alpha
8115865	-1.19172	-2.28426	BOD1	biorientation of chromosomes in cell division 1
8090343	-1.19148	-2.28387	KLF15	Kruppel-like factor 15
7903490	-1.18999	-2.28151	NBPF6	neuroblastoma breakpoint family, member 6
8149361	-1.18631	-2.2757	FAM90A7P	putative protein FAM90A7
7922402	-1.18607	-2.27532	SNORD47	small nucleolar RNA, C/D box 47
8165156	-1.18595	-2.27514	SDCCAG3	serologically defined colon cancer antigen 3
8156905	-1.18254	-2.26976	TMEFF1	transmembrane protein with EGF-like and two follistatin-like domains 1
8140668	-1.18028	-2.26621	SEMA3A	sema domain, immunoglobulin domain (Ig), short basic domain, secreted, (semaphorin) 3A
8003171	-1.17737	-2.26165	COTL1	coactosin-like 1 (Dictyostelium)
7922408	-1.17731	-2.26155	SNORD78	small nucleolar RNA, C/D box 78
8078262	-1.17244	-2.25393	UBE2E1	ubiquitin-conjugating enzyme E2E 1
8014956	-1.16847	-2.24774	NR1D1	nuclear receptor subfamily 1, group D, member 1
8042830	-1.16574	-2.24348	MTHFD2	methylenetetrahydrofolate dehydrogenase (NADP+ dependent) 2, methenyltetrahydrofolate cyclohydrolase
8060758	-1.1582	-2.23178	PRNP	prion protein
8178939	-1.15596	-2.22833	WDR46	WD repeat domain 46
8080419	-1.15131	-2.22115	GNL3	guanine nucleotide binding protein-like 3 (nucleolar)
7979437	-1.14761	-2.21546	C14orf149	chromosome 14 open reading frame 149
8156919	-1.14594	-2.21291	MURC	muscle-related coiled-coil protein
8157092	-1.14575	-2.21262	TMEM38B	transmembrane protein 38B
8118564	-1.14218	-2.20715	HLA-DQA2	major histocompatibility complex, class II, DQ alpha 2
7914904	-1.14151	-2.20612	STK40	serine/threonine kinase 40
7944011	-1.13508	-2.19631	REXO2	REX2, RNA exonuclease 2 homolog (S. cerevisiae)
7997942	-1.13446	-2.19537	CPNE7	copine VII
7953100	-1.13092	-2.18999	FKBP4	FK506 binding protein 4, 59kDa
8077914	-1.1293	-2.18753	TSEN2	tRNA splicing endonuclease 2 homolog (S. cerevisiae)
8002897	-1.12633	-2.18302	TMEM231	transmembrane protein 231
8064739	-1.12558	-2.18189	C20orf27	chromosome 20 open reading frame 27
7910164	-1.12512	-2.18119	ADCK3	aarF domain containing kinase 3
8015526	-1.12295	-2.17791	KAT2A	K(lysine) acetyltransferase 2A
7926896	-1.12199	-2.17647	CKS1B	CDC28 protein kinase regulatory subunit 1B
8067394	-1.1219	-2.17634	HRH3	histamine receptor H3
7930454	-1.12148	-2.1757	PDCD4	programmed cell death 4 (neoplastic transformation inhibitor)
7914212	-1.11846	-2.17116	SNORA61	small nucleolar RNA, H/ACA box 61
7929990	-1.11845	-2.17114	PPRC1	peroxisome proliferator-activated receptor gamma, coactivator-related 1
8026971	-1.11245	-2.16212	IFI30	interferon, gamma-inducible protein 30
8054437	-1.10928	-2.15739	ANAPC1	anaphase promoting complex subunit 1
7900365	-1.10835	-2.15598	MFSD2A	major facilitator superfamily domain containing 2A
8097282	-1.1054	-2.15159	SPRY1	sprouty homolog 1, antagonist of FGF signaling (Drosophila)
7971388	-1.10506	-2.15107	SLC25A30	solute carrier family 25, member 30
8106743	-1.10381	-2.14922	VCAN	versican
8005953	-1.10249	-2.14725	SNORD4A	small nucleolar RNA, C/D box 4A
8180316	-1.10208	-2.14664	TGIF1	TGFB-induced factor homeobox 1
8027330	-1.10185	-2.1463	PCGF6	polycomb group ring finger 6
7921076	-1.10166	-2.14602	GPATCH4	G patch domain containing 4
7916120	-1.10016	-2.14378	TXNDC12	thioredoxin domain containing 12 (endoplasmic reticulum)
8014214	-1.0983	-2.14102	NLE1	notchless homolog 1 (Drosophila)
7951046	-1.09764	-2.14005	MRE11A	MRE11 meiotic recombination 11 homolog A (S. cerevisiae)
8005679	-1.09683	-2.13884	CCDC144C	coiled-coil domain containing 144C
7978923	-1.09656	-2.13844	METTL21D	methyltransferase like 21D
8045171	-1.09542	-2.13675	IMP4	IMP4, U3 small nucleolar ribonucleoprotein, homolog (yeast)
8029688	-1.09106	-2.1303	CD3EAP	CD3e molecule, epsilon associated protein
8019316	-1.08875	-2.12689	PYCR1	pyrroline-5-carboxylate reductase 1
8142120	-1.08864	-2.12673	NAMPT	nicotinamide phosphoribosyltransferase
7959473	-1.08758	-2.12518	DENR	density-regulated protein
7959986	-1.08734	-2.12482	PUS1	pseudouridylate synthase 1
8006668	-1.0849	-2.12122	MRM1	mitochondrial rRNA methyltransferase 1 homolog (S. cerevisiae)
8119842	-1.08316	-2.11867	POLR1C	polymerase (RNA) I polypeptide C, 30kDa
7902290	-1.08307	-2.11854	CTH	cystathionase (cystathionine gamma-lyase)
8160682	-1.0822	-2.11726	NOL6	nucleolar protein family 6 (RNA-associated)
8050507	-1.08208	-2.11709	WDR35	WD repeat domain 35
8105523	-1.07982	-2.11377	KIF2A	kinesin heavy chain member 2A
7978132	-1.07831	-2.11157	IPO4	importin 4
7935230	-1.07764	-2.11058	ALDH18A1	aldehyde dehydrogenase 18 family, member A1
8097256	-1.07573	-2.10779	FGF2	fibroblast growth factor 2 (basic)
7909478	-1.07465	-2.10622	DIEXF	digestive organ expansion factor homolog (zebrafish)
8020814	-1.07272	-2.1034	RNF138	ring finger protein 138, E3 ubiquitin protein ligase
8075164	-1.0719	-2.1022	CHEK2	checkpoint kinase 2
8120402	-1.0713	-2.10133	BAG2	BCL2-associated athanogene 2
8074261	-1.06998	-2.09941	BID	BH3 interacting domain death agonist
8052072	-1.06897	-2.09793	FSHR	follicle stimulating hormone receptor
8099612	-1.06845	-2.09718	GPR125	G protein-coupled receptor 125
7922406	-1.06758	-2.09591	SNORD79	small nucleolar RNA, C/D box 79
7930304	-1.06275	-2.08891	GSTO1	glutathione S-transferase omega 1
8070330	-1.06147	-2.08706	PSMG1	proteasome (prosome, macropain) assembly chaperone 1
8125483	-1.06086	-2.08617	TAP2	transporter 2, ATP-binding cassette, sub-family B (MDR/TAP)
7971361	-1.06055	-2.08572	NUFIP1	nuclear fragile X mental retardation protein interacting protein 1
8088848	-1.06042	-2.08554	PDZRN3	PDZ domain containing ring finger 3
7939265	-1.05859	-2.0829	NAT10	N-acetyltransferase 10 (GCN5-related)
7938295	-1.05799	-2.08203	RPL27A	ribosomal protein L27a
7922410	-1.05781	-2.08176	SNORD44	small nucleolar RNA, C/D box 44
7969613	-1.05689	-2.08044	GPC6	glypican 6
8010946	-1.0566	-2.08002	GEMIN4	gem (nuclear organelle) associated protein 4
8058373	-1.05631	-2.0796	WDR12	WD repeat domain 12
7958666	-1.05294	-2.07476	FAM216A	family with sequence similarity 216, member A
8102800	-1.04948	-2.06979	SLC7A11	solute carrier family 7 (anionic amino acid transporter light chain, xc- system), member 11
7924619	-1.04833	-2.06813	ENAH	enabled homolog (Drosophila)
8044473	-1.04673	-2.06584	POLR1B	polymerase (RNA) I polypeptide B, 128kDa
7912102	-1.04639	-2.06536	KLHL21	kelch-like 21 (Drosophila)
7989759	-1.04506	-2.06346	PARP16	poly (ADP-ribose) polymerase family, member 16
8112439	-1.04128	-2.05805	CCDC125	coiled-coil domain containing 125
8155268	-1.03997	-2.05619	POLR1E	polymerase (RNA) I polypeptide E, 53kDa
8161513	-1.03849	-2.05407	PGM5P2	phosphoglucomutase 5 pseudogene 2
8129963	-1.03691	-2.05182	ADAT2	adenosine deaminase, tRNA-specific 2
8052331	-1.03637	-2.05106	PNPT1	polyribonucleotide nucleotidyltransferase 1
8129458	-1.03139	-2.04399	ARHGAP18	Rho GTPase activating protein 18
8148304	-1.03128	-2.04384	TRIB1	tribbles homolog 1 (Drosophila)
7915543	-1.03082	-2.04319	SLC6A9	solute carrier family 6 (neurotransmitter transporter, glycine), member 9
8174715	-1.03016	-2.04225	SNORA69	small nucleolar RNA, H/ACA box 69
7914326	-1.02744	-2.0384	NKAIN1	Na+/K+ transporting ATPase interacting 1
8156295	-1.02739	-2.03834	SECISBP2	SECIS binding protein 2
8047778	-1.02655	-2.03715	SNORD51	small nucleolar RNA, C/D box 51
8050557	-1.02562	-2.03583	SDC1	syndecan 1
8108420	-1.02517	-2.0352	SNORA74A	small nucleolar RNA, H/ACA box 74A
7930631	-1.02318	-2.03239	TDRD1	tudor domain containing 1
7924508	-1.02236	-2.03124	SUSD4	sushi domain containing 4
8078784	-1.02127	-2.0297	XYLB	xylulokinase homolog (H. influenzae)
7948088	-1.01803	-2.02516	SLC25A33	solute carrier family 25, member 33
7998722	-1.01751	-2.02442	SNORD60	small nucleolar RNA, C/D box 60
7945321	-1.01335	-2.0186	GLB1L2	galactosidase, beta 1-like 2
8109732	-1.01312	-2.01827	MAT2B	methionine adenosyltransferase II, beta
8100131	-1.013	-2.01811	GABRA4	gamma-aminobutyric acid (GABA) A receptor, alpha 4
7958275	-1.0124	-2.01727	POLR3B	polymerase (RNA) III (DNA directed) polypeptide B
8166230	-1.01189	-2.01655	TXLNG	taxilin gamma
7910416	-1.00975	-2.01356	URB2	URB2 ribosome biogenesis 2 homolog (S. cerevisiae)
8069003	-1.00615	-2.00854	PWP2	PWP2 periodic tryptophan protein homolog (yeast)
8078252	-1.00584	-2.00812	UBE2E2	ubiquitin-conjugating enzyme E2E 2
7954604	-1.00422	-2.00586	KLHDC5	kelch domain containing 5
8017621	-1.00393	-2.00546	POLG2	polymerase (DNA directed), gamma 2, accessory subunit
8060484	-1.0036	-2.005	NOP56	NOP56 ribonucleoprotein homolog (yeast)
7952673	-1.00337	-2.00468	FLJ45950	FLJ45950 protein
7993035	-1.00269	-2.00374	UBN1	ubinuclein 1
7927936	-1.0018	-2.0025	DDX21	DEAD (Asp-Glu-Ala-Asp) box helicase 21
7965410	1.0003	2.00042	DCN	decorin
8157949	1.00081	2.00112	RALGPS1	Ral GEF with PH domain and SH3 binding motif 1
8175871	1.00115	2.00159	L1CAM	L1 cell adhesion molecule
7906061	1.00218	2.00302	SYT11	synaptotagmin XI
8079746	1.00279	2.00387	TCTA	T-cell leukemia translocation altered
7980233	1.00292	2.00405	PGF	placental growth factor
7951077	1.00299	2.00415	SESN3	sestrin 3
7962151	1.00339	2.00471	DENND5B	DENN/MADD domain containing 5B
7958202	1.00466	2.00647	CHST11	carbohydrate (chondroitin 4) sulfotransferase 11
8172538	1.00468	2.0065	WDR45	WD repeat domain 45
7938880	1.00588	2.00817	HTATIP2	HIV-1 Tat interactive protein 2, 30kDa
8115600	1.00677	2.0094	C5orf54	chromosome 5 open reading frame 54
8075550	1.00702	2.00976	C22orf24	chromosome 22 open reading frame 24
7953291	1.00759	2.01055	CD9	CD9 molecule
7903414	1.00775	2.01078	AMY2A	amylase, alpha 2A (pancreatic)
8019061	1.00912	2.01268	SGSH	N-sulfoglucosamine sulfohydrolase
8108708	1.00924	2.01285	PCDHB7	protocadherin beta 7
8161701	1.00958	2.01333	TMEM2	transmembrane protein 2
8152041	1.01373	2.01912	RNF19A	ring finger protein 19A, E3 ubiquitin protein ligase
8128867	1.01525	2.02126	CDK19	cyclin-dependent kinase 19
8167006	1.0169	2.02356	RP2	retinitis pigmentosa 2 (X-linked recessive)
8028656	1.01709	2.02383	PLEKHG2	pleckstrin homology domain containing, family G (with RhoGef domain) member 2
7987012	1.01742	2.0243	CHRFAM7A	CHRNA7 (cholinergic receptor, nicotinic, alpha 7, exons 5-10) and FAM7A (family with sequence similarity 7A, exons A-E) fusion
7994683	1.01773	2.02473	TMEM219	transmembrane protein 219
8092523	1.01798	2.02508	EHHADH	enoyl-CoA, hydratase/3-hydroxyacyl CoA dehydrogenase
7905028	1.01862	2.02597	LSP1	lymphocyte-specific protein 1
7969060	1.02252	2.03147	FNDC3A	fibronectin type III domain containing 3A
8001007	1.02326	2.0325	PRSS8	protease, serine, 8
7981046	1.0243	2.03398	IFI27L2	interferon, alpha-inducible protein 27-like 2
8013157	1.02587	2.03619	TOM1L2	target of myb1-like 2 (chicken)
8107632	1.02774	2.03882	SNX24	sorting nexin 24
8176494	1.02783	2.03895	TSPY1	testis specific protein, Y-linked 1
7974387	1.02885	2.0404	STYX	serine/threonine/tyrosine interacting protein
8175933	1.03073	2.04306	RENBP	renin binding protein
8155121	1.03128	2.04384	NPR2	natriuretic peptide receptor B/guanylate cyclase B (atrionatriuretic peptide receptor B)
8100318	1.03221	2.04515	SGCB	sarcoglycan, beta (43kDa dystrophin-associated glycoprotein)
7974214	1.0329	2.04613	KLHDC1	kelch domain containing 1
8099633	1.03413	2.04789	PPARGC1A	peroxisome proliferator-activated receptor gamma, coactivator 1 alpha
7987192	1.03479	2.04882	SLC12A6	solute carrier family 12 (potassium/chloride transporters), member 6
8013159	1.037	2.05196	TOM1L2	target of myb1-like 2 (chicken)
8036045	1.03891	2.05468	ZNF792	zinc finger protein 792
7965964	1.03975	2.05587	SLC41A2	solute carrier family 41, member 2
8133122	1.04256	2.05987	ASL	argininosuccinate lyase
8095826	1.04259	2.05993	STBD1	starch binding domain 1
8083092	1.043	2.06051	ZBTB38	zinc finger and BTB domain containing 38
8087806	1.0461	2.06495	PCBP4	poly(rC) binding protein 4
8126629	1.04709	2.06636	GTPBP2	GTP binding protein 2
8056491	1.04755	2.06702	SCN9A	sodium channel, voltage-gated, type IX, alpha subunit
8108713	1.05017	2.07077	PCDHB8	protocadherin beta 8
8069252	1.05102	2.07199	PCBP3	poly(rC) binding protein 3
7967660	1.05149	2.07266	RIMBP2	RIMS binding protein 2
7908940	1.05227	2.0738	ATP2B4	ATPase, Ca++ transporting, plasma membrane 4
8058849	1.05264	2.07433	2013-03-04	membrane-associated ring finger (C3HC4) 4, E3 ubiquitin protein ligase
8007848	1.05393	2.07618	MAPK8IP1	mitogen-activated protein kinase 8 interacting protein 1
7911241	1.0549	2.07757	OR2L8	olfactory receptor, family 2, subfamily L, member 8
8076586	1.05728	2.081	SCUBE1	signal peptide, CUB domain, EGF-like 1
7952988	1.05781	2.08177	ERC1	ELKS/RAB6-interacting/CAST family member 1
8180270	1.06163	2.08729	PCDHA10	protocadherin alpha 10
8065719	1.06303	2.08932	PXMP4	peroxisomal membrane protein 4, 24kDa
7917240	1.06422	2.09105	CTBS	chitobiase, di-N-acetyl-
7995714	1.06436	2.09124	SLC6A2	solute carrier family 6 (neurotransmitter transporter, noradrenalin), member 2
7919627	1.06473	2.09178	HIST2H4A	histone cluster 2, H4a
8157021	1.06534	2.09266	NIPSNAP3A	nipsnap homolog 3A (C. elegans)
8011407	1.06618	2.09388	TAX1BP3	Tax1 (human T-cell leukemia virus type I) binding protein 3
8072876	1.06695	2.095	LGALS1	lectin, galactoside-binding, soluble, 1
7923141	1.06698	2.09504	DENND1B	DENN/MADD domain containing 1B
8077082	1.06752	2.09583	LMF2	lipase maturation factor 2
7900159	1.06838	2.09708	DNALI1	dynein, axonemal, light intermediate chain 1
7951429	1.07034	2.09993	KBTBD3	kelch repeat and BTB (POZ) domain containing 3
7965846	1.07124	2.10124	CCDC53	coiled-coil domain containing 53
8073081	1.0714	2.10148	APOBEC3F	apolipoprotein B mRNA editing enzyme, catalytic polypeptide-like 3F
8091141	1.07254	2.10313	XRN1	5'-3' exoribonuclease 1
8062041	1.07557	2.10756	ACSS2	acyl-CoA synthetase short-chain family member 2
8161114	1.07805	2.11117	GBA2	glucosidase, beta (bile acid) 2
8177696	1.07976	2.11368	OR2J2	olfactory receptor, family 2, subfamily J, member 2
8052798	1.0803	2.11447	AAK1	AP2 associated kinase 1
7938154	1.08152	2.11626	ILK	integrin-linked kinase
7951781	1.08192	2.11686	C11orf71	chromosome 11 open reading frame 71
7911285	1.08206	2.11706	OR2T5	olfactory receptor, family 2, subfamily T, member 5
7948997	1.0845	2.12064	ATL3	atlastin GTPase 3
8164535	1.08673	2.12393	CRAT	carnitine O-acetyltransferase
8122600	1.08946	2.12795	STXBP5	syntaxin binding protein 5 (tomosyn)
7924058	1.09198	2.13166	IRF6	interferon regulatory factor 6
8146285	1.09207	2.1318	HGSNAT	heparan-alpha-glucosaminide N-acetyltransferase
7941087	1.09292	2.13305	PPP2R5B	protein phosphatase 2, regulatory subunit B', beta
8144786	1.09333	2.13365	SLC7A2	solute carrier family 7 (cationic amino acid transporter, y+ system), member 2
8164452	1.09864	2.14152	ZDHHC12	zinc finger, DHHC-type containing 12
7972003	1.10167	2.14603	KLF12	Kruppel-like factor 12
7981460	1.10465	2.15047	PPP1R13B	protein phosphatase 1, regulatory subunit 13B
8023727	1.10666	2.15347	DSEL	dermatan sulfate epimerase-like
8086467	1.10784	2.15522	ANO10	anoctamin 10
8170921	1.10856	2.15631	PLXNA3	plexin A3
8141445	1.11145	2.16063	C7orf43	chromosome 7 open reading frame 43
8059158	1.11413	2.16464	GLB1L	galactosidase, beta 1-like
7923453	1.1148	2.16565	KDM5B	lysine (K)-specific demethylase 5B
8010405	1.11696	2.1689	SLC26A11	solute carrier family 26, member 11
8099593	1.11769	2.16999	KCNIP4	Kv channel interacting protein 4
8147766	1.11841	2.17108	FZD6	frizzled family receptor 6
8134257	1.11937	2.17252	GNG11	guanine nucleotide binding protein (G protein), gamma 11
8148059	1.12044	2.17413	DEPTOR	DEP domain containing MTOR-interacting protein
8170704	1.12227	2.17689	ABCD1	ATP-binding cassette, sub-family D (ALD), member 1
8174527	1.12265	2.17746	CAPN6	calpain 6
8160151	1.12292	2.17788	ZDHHC21	zinc finger, DHHC-type containing 21
7973306	1.12343	2.17864	ABHD4	abhydrolase domain containing 4
8048350	1.12355	2.17882	PLCD4	phospholipase C, delta 4
7950701	1.12377	2.17915	ODZ4	odz, odd Oz/ten-m homolog 4 (Drosophila)
8109350	1.1248	2.18071	SLC36A1	solute carrier family 36 (proton/amino acid symporter), member 1
7933537	1.12647	2.18324	OGDHL	oxoglutarate dehydrogenase-like
7918275	1.12821	2.18587	WDR47	WD repeat domain 47
7920600	1.12934	2.18759	SHC1	SHC (Src homology 2 domain containing) transforming protein 1
8007707	1.13487	2.19598	CCDC103	coiled-coil domain containing 103
8107798	1.136	2.19771	SLC27A6	solute carrier family 27 (fatty acid transporter), member 6
8039378	1.13694	2.19914	SYT5	synaptotagmin V
8025672	1.13789	2.20059	SLC44A2	solute carrier family 44, member 2
7996185	1.14	2.20382	MMP15	matrix metallopeptidase 15 (membrane-inserted)
7984517	1.14276	2.20803	GLCE	glucuronic acid epimerase
8042576	1.14456	2.21079	NAGK	N-acetylglucosamine kinase
7988132	1.14642	2.21365	STRC	stereocilin
8047401	1.14672	2.2141	CFLAR	CASP8 and FADD-like apoptosis regulator
8163839	1.15067	2.22017	C5	complement component 5
7969050	1.1511	2.22083	CYSLTR2	cysteinyl leukotriene receptor 2
8102468	1.15111	2.22084	PRSS12	protease, serine, 12 (neurotrypsin, motopsin)
7973158	1.15549	2.22759	ARHGEF40	Rho guanine nucleotide exchange factor (GEF) 40
7950501	1.15726	2.23033	GDPD5	glycerophosphodiester phosphodiesterase domain containing 5
7956522	1.15802	2.23151	KIF5A	kinesin family member 5A
8115730	1.1593	2.23349	MIR218-2	microRNA 218-2
7913682	1.1649	2.24218	HMGCL	3-hydroxymethyl-3-methylglutaryl-CoA lyase
7984475	1.16529	2.24279	CORO2B	coronin, actin binding protein, 2B
8141228	1.1664	2.24451	TMEM130	transmembrane protein 130
8157976	1.16797	2.24695	GARNL3	GTPase activating Rap/RanGAP domain-like 3
8137485	1.16801	2.24701	DPP6	dipeptidyl-peptidase 6
7943969	1.1739	2.2562	HTR3A	5-hydroxytryptamine (serotonin) receptor 3A, ionotropic
8135405	1.17527	2.25836	GPR22	G protein-coupled receptor 22
7953341	1.17698	2.26103	TAPBPL	TAP binding protein-like
8087433	1.17718	2.26134	NICN1	nicolin 1
7989985	1.18197	2.26887	ITGA11	integrin, alpha 11
8169742	1.18539	2.27424	XIAP	X-linked inhibitor of apoptosis
7993126	1.1873	2.27727	ABAT	4-aminobutyrate aminotransferase
7995206	1.18812	2.27856	TGFB1I1	transforming growth factor beta 1 induced transcript 1
8066214	1.18835	2.27892	TGM2	transglutaminase 2 (C polypeptide, protein-glutamine-gamma-glutamyltransferase)
7950669	1.18877	2.27959	KCTD21	potassium channel tetramerisation domain containing 21
8161865	1.18936	2.28051	PRUNE2	prune homolog 2 (Drosophila)
7920027	1.19386	2.28764	CELF3	CUGBP, Elav-like family member 3
8104268	1.19945	2.29652	SLC6A19	solute carrier family 6 (neutral amino acid transporter), member 19
8117415	1.20031	2.29789	HIST1H3E	histone cluster 1, H3e
8108703	1.2017	2.30011	PCDHB6	protocadherin beta 6
8138310	1.20463	2.30478	DGKB	diacylglycerol kinase, beta 90kDa
8169811	1.20576	2.30658	OCRL	oculocerebrorenal syndrome of Lowe
8025421	1.21085	2.31474	2013-03-02	membrane-associated ring finger (C3HC4) 2, E3 ubiquitin protein ligase
8050713	1.21253	2.31743	PFN4	profilin family, member 4
8119088	1.21404	2.31987	CDKN1A	cyclin-dependent kinase inhibitor 1A (p21, Cip1)
7925257	1.21977	2.32909	LYST	lysosomal trafficking regulator
7942697	1.22279	2.33397	CAPN5	calpain 5
7964907	1.2318	2.34859	PTPRR	protein tyrosine phosphatase, receptor type, R
7978260	1.23235	2.34949	DHRS1	dehydrogenase/reductase (SDR family) member 1
8108873	1.23541	2.35449	ARHGAP26	Rho GTPase activating protein 26
7911038	1.2369	2.35691	ZNF238	zinc finger protein 238
8079153	1.24309	2.36705	ABHD5	abhydrolase domain containing 5
8071036	1.24823	2.37551	S100B	S100 calcium binding protein B
8049044	1.2516	2.38105	ARMC9	armadillo repeat containing 9
8001932	1.25639	2.38896	B3GNT9	UDP-GlcNAc:betaGal beta-1,3-N-acetylglucosaminyltransferase 9
8077160	1.25793	2.39153	ARSA	arylsulfatase A
7956613	1.25886	2.39306	TSPAN31	tetraspanin 31
8048717	1.25982	2.39466	SGPP2	sphingosine-1-phosphate phosphatase 2
7964927	1.26105	2.39671	TSPAN8	tetraspanin 8
8121429	1.26451	2.40245	FIG4	FIG4 homolog, SAC1 lipid phosphatase domain containing (S. cerevisiae)
7949971	1.26612	2.40514	CPT1A	carnitine palmitoyltransferase 1A (liver)
7980146	1.2788	2.42636	NPC2	Niemann-Pick disease, type C2
7935011	1.28404	2.4352	CPEB3	cytoplasmic polyadenylation element binding protein 3
7996807	1.29024	2.44569	ZFP90	zinc finger protein 90 homolog (mouse)
7941179	1.29088	2.44677	CAPN1	calpain 1, (mu/I) large subunit
8073296	1.29315	2.45063	MCHR1	melanin-concentrating hormone receptor 1
7928411	1.2985	2.45973	KIAA0913	KIAA0913
8030914	1.30075	2.46358	ZNF610	zinc finger protein 610
8015412	1.30293	2.46729	JUP	junction plakoglobin
7919139	1.30346	2.46821	LOC375010	ankyrin repeat domain 20 family, member A pseudogene
7987310	1.30726	2.47471	GJD2	gap junction protein, delta 2, 36kDa
8089785	1.3074	2.47494	POPDC2	popeye domain containing 2
7920123	1.3089	2.47753	S100A10	S100 calcium binding protein A10
7933638	1.31454	2.48723	FLJ31958	uncharacterized LOC143153
8174543	1.31819	2.49353	DCX	doublecortin
8170716	1.31835	2.49381	PLXNB3	plexin B3
8047443	1.31976	2.49625	STRADB	STE20-related kinase adaptor beta
7921033	1.32139	2.49907	IQGAP3	IQ motif containing GTPase activating protein 3
7976976	1.32285	2.50159	TECPR2	tectonin beta-propeller repeat containing 2
7952404	1.32368	2.50304	OR8B8	olfactory receptor, family 8, subfamily B, member 8
8056837	1.32523	2.50574	GPR155	G protein-coupled receptor 155
8115397	1.32792	2.51041	C5orf4	chromosome 5 open reading frame 4
8013606	1.33125	2.51621	VTN	vitronectin
8126102	1.34307	2.53691	MDGA1	MAM domain containing glycosylphosphatidylinositol anchor 1
7912646	1.34381	2.53821	CASP9	caspase 9, apoptosis-related cysteine peptidase
7933999	1.35181	2.55232	RUFY2	RUN and FYVE domain containing 2
7973618	1.35343	2.55519	IRF9	interferon regulatory factor 9
7970241	1.35913	2.56531	F10	coagulation factor X
8139460	1.36557	2.57678	NACAD	NAC alpha domain containing
8007446	1.36788	2.58092	IFI35	interferon-induced protein 35
7909561	1.36824	2.58156	LINC00467	long intergenic non-protein coding RNA 467
7939024	1.37049	2.58558	ANO3	anoctamin 3
8149592	1.37398	2.59185	SLC18A1	solute carrier family 18 (vesicular monoamine), member 1
7918593	1.37584	2.59518	RHOC	ras homolog family member C
8051215	1.38321	2.60848	RBKS	ribokinase
8113577	1.38446	2.61074	TRIM36	tripartite motif containing 36
8015681	1.38513	2.61196	CCR10	chemokine (C-C motif) receptor 10
7983940	1.3853	2.61227	FAM63B	family with sequence similarity 63, member B
8050702	1.38826	2.61764	TP53I3	tumor protein p53 inducible protein 3
7922707	1.39255	2.62543	RNASEL	ribonuclease L (2',5'-oligoisoadenylate synthetase-dependent)
7927502	1.39744	2.63433	SLC18A3	solute carrier family 18 (vesicular acetylcholine), member 3
7955142	1.39843	2.63614	CACNB3	calcium channel, voltage-dependent, beta 3 subunit
8179762	1.40427	2.64683	ATP6V1G2	ATPase, H+ transporting, lysosomal 13kDa, V1 subunit G2
7964119	1.40588	2.6498	STAT2	signal transducer and activator of transcription 2, 113kDa
8147756	1.40778	2.65329	BAALC	brain and acute leukemia, cytoplasmic
8176076	1.40789	2.65348	DNASE1L1	deoxyribonuclease I-like 1
8077458	1.40832	2.65428	EDEM1	ER degradation enhancer, mannosidase alpha-like 1
7965335	1.40863	2.65484	DUSP6	dual specificity phosphatase 6
8056363	1.40943	2.65632	SLC38A11	solute carrier family 38, member 11
8012212	1.41326	2.66338	ZBTB4	zinc finger and BTB domain containing 4
8154381	1.42337	2.68211	LURAP1L	leucine rich adaptor protein 1-like
7919637	1.427	2.68886	HIST2H2BE	histone cluster 2, H2be
8044882	1.44026	2.71369	EPB41L5	erythrocyte membrane protein band 4.1 like 5
8103389	1.44712	2.72664	CTSO	cathepsin O
8047577	1.45048	2.73299	ALS2CR8	amyotrophic lateral sclerosis 2 (juvenile) chromosome region, candidate 8
8079733	1.45301	2.73778	KLHDC8B	kelch domain containing 8B
8095751	1.45524	2.74203	PARM1	prostate androgen-regulated mucin-like protein 1
7972979	1.45539	2.7423	ANKRD30BL	ankyrin repeat domain 30B-like
8073062	1.45608	2.74362	APOBEC3B	apolipoprotein B mRNA editing enzyme, catalytic polypeptide-like 3B
7946661	1.45851	2.74824	DKK3	dickkopf 3 homolog (Xenopus laevis)
8133938	1.45985	2.7508	CROT	carnitine O-octanoyltransferase
8167815	1.46222	2.75531	MAGED2	melanoma antigen family D, 2
8113097	1.46466	2.75999	KIAA0825	KIAA0825
7948912	1.47904	2.78764	CHRM1	cholinergic receptor, muscarinic 1
8172660	1.47914	2.78782	AKAP4	A kinase (PRKA) anchor protein 4
8105084	1.47915	2.78784	C7	complement component 7
8138888	1.47963	2.78878	PDE1C	phosphodiesterase 1C, calmodulin-dependent 70kDa
7978492	1.48193	2.79322	HEATR5A	HEAT repeat containing 5A
8163383	1.48503	2.79923	SUSD1	sushi domain containing 1
8056376	1.49377	2.81625	SCN3A	sodium channel, voltage-gated, type III, alpha subunit
7906244	1.49423	2.81714	NTRK1	neurotrophic tyrosine kinase, receptor, type 1
8149485	1.50241	2.83315	MTMR7	myotubularin related protein 7
8179819	1.50475	2.83776	DDAH2	dimethylarginine dimethylaminohydrolase 2
8144802	1.50724	2.84267	PDGFRL	platelet-derived growth factor receptor-like
8108744	1.5113	2.85067	PCDHB14	protocadherin beta 14
7903461	1.51213	2.85231	NTNG1	netrin G1
8052979	1.51475	2.85749	SFXN5	sideroflexin 5
7950671	1.51792	2.86379	GAB2	GRB2-associated binding protein 2
8108370	1.51885	2.86563	EGR1	early growth response 1
7953442	1.53592	2.89974	GPR162	G protein-coupled receptor 162
8098439	1.54166	2.91129	EPCAM	epithelial cell adhesion molecule
7938100	1.54285	2.91369	SMPD1	sphingomyelin phosphodiesterase 1, acid lysosomal
8156116	1.55145	2.93112	C9orf103	chromosome 9 open reading frame 103
8078227	1.55718	2.94277	KAT2B	K(lysine) acetyltransferase 2B
7984813	1.55946	2.94744	ISLR	immunoglobulin superfamily containing leucine-rich repeat
7904158	1.56783	2.96459	OLFML3	olfactomedin-like 3
7901336	1.57306	2.97535	STRADB	STE20-related kinase adaptor beta
8058498	1.57351	2.97627	FZD5	frizzled family receptor 5
8004510	1.57645	2.98235	CD68	CD68 molecule
7920278	1.58843	3.00722	S100A3	S100 calcium binding protein A3
8042413	1.61018	3.0529	PROKR1	prokineticin receptor 1
8009277	1.61343	3.05978	RGS9	regulator of G-protein signaling 9
7989094	1.61745	3.06832	NEDD4	neural precursor cell expressed, developmentally down-regulated 4, E3 ubiquitin protein ligase
8159096	1.62146	3.07686	DBH	dopamine beta-hydroxylase (dopamine beta-monooxygenase)
7976567	1.64162	3.12016	BDKRB1	bradykinin receptor B1
7930980	1.64911	3.13639	PPAPDC1A	phosphatidic acid phosphatase type 2 domain containing 1A
8106210	1.66139	3.16321	RGNEF	190 kDa guanine nucleotide exchange factor
8108753	1.67426	3.19157	PCDHB15	protocadherin beta 15
8040278	1.69898	3.24671	PQLC3	PQ loop repeat containing 3
7902476	1.70768	3.26635	FAM73A	family with sequence similarity 73, member A
8047078	1.72962	3.3164	MFSD6	major facilitator superfamily domain containing 6
7930837	1.74643	3.35526	SLC18A2	solute carrier family 18 (vesicular monoamine), member 2
7948167	1.76966	3.40974	APLNR	apelin receptor
8099912	1.77162	3.41436	C4orf34	chromosome 4 open reading frame 34
8064637	1.78095	3.43651	C20orf194	chromosome 20 open reading frame 194
7923991	1.80346	3.49055	PLXNA2	plexin A2
8062034	1.80764	3.5007	TP53INP2	tumor protein p53 inducible nuclear protein 2
8171624	1.80771	3.50085	GPR64	G protein-coupled receptor 64
7920291	1.81684	3.52309	S100A16	S100 calcium binding protein A16
8177130	1.8184	3.52689	SLC9B1	solute carrier family 9, subfamily B (cation proton antiporter 2), member 1
7940673	1.82578	3.54498	GNG3	guanine nucleotide binding protein (G protein), gamma 3
8112202	1.82947	3.55406	PLK2	polo-like kinase 2
7987650	1.84723	3.5981	LTK	leukocyte receptor tyrosine kinase
8145977	1.86304	3.63773	PLEKHA2	pleckstrin homology domain containing, family A (phosphoinositide binding specific) member 2
8037005	1.87071	3.65711	TGFB1	transforming growth factor, beta 1
7926239	1.87522	3.66856	OPTN	optineurin
8038407	1.88559	3.69503	RRAS	related RAS viral (r-ras) oncogene homolog
8160981	1.89885	3.72915	FAM214B	family with sequence similarity 214, member B
7945169	1.95693	3.88236	TMEM45B	transmembrane protein 45B
8036252	1.95995	3.89049	CLIP3	CAP-GLY domain containing linker protein 3
7958262	1.97065	3.91944	TCP11L2	t-complex 11 (mouse)-like 2
8162586	1.98974	3.97167	SLC35D2	solute carrier family 35, member D2
8021653	1.99107	3.97531	SERPINB8	serpin peptidase inhibitor, clade B (ovalbumin), member 8
8120967	2.06552	4.18586	NT5E	5'-nucleotidase, ecto (CD73)
7977445	2.08453	4.24137	KIAA0125	KIAA0125
7977440	2.09435	4.27033	KIAA0125	KIAA0125
8148317	2.12056	4.34862	MYC	v-myc myelocytomatosis viral oncogene homolog (avian)
7974372	2.13305	4.38644	GPR137C	G protein-coupled receptor 137C
7970793	2.15581	4.45619	SLC46A3	solute carrier family 46, member 3
8180386	2.31009	4.95913	NME2	non-metastatic cells 2, protein (NM23B) expressed in
7914580	2.41849	5.34612	FNDC5	fibronectin type III domain containing 5
8059680	2.59042	6.02274	HTR2B	5-hydroxytryptamine (serotonin) receptor 2B, G protein-coupled
8058927	2.77011	6.82161	TMBIM1	transmembrane BAX inhibitor motif containing 1
8078971	2.90907	7.51135	ENTPD3	ectonucleoside triphosphate diphosphohydrolase 3
8151890	3.36247	10.285	TP53INP1	tumor protein p53 inducible nuclear protein 1
